# Supplementary material for: No acceleration of recovery from exercise-induced muscle damage after cold or hot water immersion in women: A randomised controlled trial
Source: PLoS One. 2025 May 7;20(5):e0322416. doi: 10.1371/journal.pone.0322416 (PMC12057877; doi:10.1371/journal.pone.0322416)
Supplement: S3 Dataset — (XLSX) [file pone.0322416.s007.xlsx]

## Sheet: Minimal data set
ID	Condition	height [cm]	weight [kg]	Lb_fat [%]	age	BSA [m2]	BSA:mass [m2/kg]	BMI	cyclus phase	cyclus phase_coding	Tskin_BL	Tskin_postMD	Tskin_postINT	Tskin_T10min	Tskin_T20min	Tskin_T30min	Tcore_BL	Tcore_postMD	Tcore_postINT	Tcore_T10min	Tcore_T20min	Tcore_T30min	HR_BL	HR_postMD	HR_postINT	HR_T10min	HR_T20min	HR_T30min	SmO2_BL	SmO2_postMD	SmO2_postINT	SmO2_T10min	SmO2_T20min	SmO2_T30min	MVIC_BL	MVIC_T24h	MVIC_T48h	MVIC_T72h	Swelling_BL	Swelling_T24h	Swelling_T48h	Swelling_T72h	DOMS_BL	DOMS_T24h	DOMS_T48h	DOMS_T72h	CK_BL	CK_T24h	CK_T48h
10	1	157.3	48	26	24	1.45719	0.0303581	19.3992	FP	2	29.9	28.8	31.3	31.8	31.6	31.5	36.68	38	37.5	37.28	37.1	37.1	65	177	94	87	85	78	73	78	73	72	73	69	35.26	13.15	16.1	19.16	3.6	3.7	3.6	3.5	0.1	9.1	8	2.4	97	156	92
11	1	170.4	58.2	29	20	1.67598	0.0287969	20.044	FP	2	31.6	30.5	31.6	32.3	32.4	32.4	37.18	38.4	38.39	37.8	37.6	37.4	100	187	100	87	85	75	67	77	71	77	71	71	47.93	24.07	26.8	32.88	4.3	4.7	4.5	4.4	0.2	4.7	2.5	1.3	206	316	252
12	1	159.8	56	31	24	1.57374	0.0281026	21.9298	LP1	3	29.2	28.1	31.5	31.9	31.8	31.7	36.2	38.3	38	37.4	37.3	37.3	75	190	104	99	96	70	72	71	74	73	70	70	38.1	18.55	23.78	35.7	4.6	5.2	4.9	4.9	0.3	5	6.6	4.7	169	524	324
13	1	156.2	51.4	23	26	1.49258	0.0290386	21.0669	FP	2	31.1	30	31.3	32.1	32.3	32.3	37.1	38.35	37.65	37.35	37.23	37.21	79	203	113	106	100	89	68	76	77	72	69	69	71.88	35.7	57.61	60.07	4.7	4.8	4.8	4.7	0.1	1.1	1.5	0.4	53	119	85
14	1	162	57.8	28	23	1.61094	0.0278709	22.0241	M	1	31.7	29.7	32.1	33	33.4	34.4	37.13	38.12	37.65	37.28	37.13	37.01	62	175	83	85	78	79	77	72	71	79	83	79	71.88	31	34.89	41.36	5.1	5.2	5.2	5.3	0.1	3.9	2.5	0.4	57	255	97
15	1	167.5	55.6	26	23	1.62341	0.029198	19.8173	LP2	3	31.6	33	33.1	33.1	33.1	32.6	36.75	38.06	37.5	37.35	37.29	37.26	52	168	73	69	67	62	65	79	77	78	77	78	41.73	32	28.65	26.42	4.3	4.5	4.3	4.3	0	10	10	5.3	110	306	229
16	1	167.8	62.2	31	22	1.70489	0.0274098	22.0905	LP1	3	31.1	30.2	33.4	33.7	33.5	33.3	36.16	38.45	37.94	37.6	37.52	37.49	59	183	90	79	72	66	70	81	85	86	85	85	39.67	27.44	30.18	35.97	4.7	4.9	5.1	4.8	0	8.1	9.4	6.7	76	1061	650
17	1	178.4	61.4	29	22	1.77253	0.0288686	19.2921	FP	2	32	29.6	32.7	32.6	32.9	32.9	37.14	38.29	38.09	37.97	37.42	37.3	93	202	114	95	92	94	73	70	74	75	73	74	63.17	41.89	47.29	59.03	4.1	4.1	4	4.1	0	8.1	7.2	3.4	131	910	604
18	1	168.2	68	34	22	1.77378	0.0260851	24.0357	LP1	3	30.8	28	30.5	31.6	31.7	31.8	36.96	38.75	38.34	37.7	37.48	37.29	87	200	95	85	83	70	66	62	70	72	71	71	63.17	35.64	44.25	49.53	5.1	5.2	5.2	5.1	0	5.5	4.3	2	153	607	345
19	1	162	69	36	24	1.73688	0.0251722	26.2917	LP1	3	30.1	26.7	30.3	31	31.5	31.9	36.75	38.54	38.22	37.55	37.29	37.08	78	207	113	103	99	97	69	68	68	66	63	64	49.53	33.86	37.32	44	5.4	5.5	5.6	5.3	0.3	7.3	8.7	6.1	146	296	205
30	3	180.2	67	33	20	1.85295	0.027656	20.6331	M	1	30.6	30.9	13.8	25.8	28.8	29.7	37.4	38.9	38.24	37.6	37.26	37.01	74	189	84	81	77	78	61	58	68	67	64	67	57.75	37.48	40.56	40.9	3.8	4	4	3.9	0.3	7.6	4.9	1.5	76	227	149
31	3	159.1	59	33	21	1.60392	0.0271851	23.3084	FP	2	28.6	29.3	12.3	22.8	25.8	27	37.59	38.37	37.9	37.74	37.5	37.36	93	192	98	82	83	80	73	84	77	78	70	68	44.76	27.59	31.55	33.54	4.9	5.4	5	5	0.1	4.9	3	2	78	167	117
32	3	168.8	58.8	30	29	1.67183	0.0284324	20.6363	M	1	29.9	30.6	13.5	25.8	28.3	29.5	37.15	38.5	38.09	37.38	37.06	36.83	63	187	101	79	72	64	68	67	74	70	67	66	32.26	13.99	16.79	20.45	3.7	4	3.9	3.8	0.1	8.2	8	7	169	1613	772
33	3	164	53	30	25	1.56653	0.0295572	19.7055	FP	2	30.7	30	13.8	24.6	27.6	29.2	37.02	38.53	38.15	37.57	37.25	37.14	55	199	107	63	61	65	66	78	77	78	70	47	67.05	20.45	61.96	65.57	3.9	4.1	4.1	4	0	7.2	5.8	4.8	105	229	176
34	3	178.7	75.6	37	20	1.93875	0.0256449	23.6741	LP1	3	30.1	30.4	14.1	23.2	26.4	27.8	37.49	38.28	38.1	37.75	37.48	37.28	98	208	119	98	101	103	66	77	90	83	72	64	69.29	58.98	64.24	68.22	5.1	5.3	5.2	5.2	0.1	0.8	1.4	0	64	180	122
35	3	163.4	64.6	32	24	1.69948	0.0263078	24.1952	LP2	3	30.3	29.3	14.3	25.1	28.2	29.6	37.38	38.16	37.99	37.76	37.57	37.38	81	196	95	92	92	87	65	70	79	69	67	68	74.98	53.45	63.66	68.88	4.5	4.7	4.6	4.6	0.3	6	3	0	180	922	778
36	3	170	72.6	33	29	1.83795	0.0253161	25.1211	FP	2	31.1	28.8	14.5	24.5	27.9	29.6	36.98	38.37	37.92	37.66	37.51	37.32	59	173	89	64	54	55	74	72	73	77	64	64	68.88	28.31	29.21	31.2	4.6	4.8	4.7	4.6	0	3.2	0.7	0	94	145	136
37	3	158.4	49.4	28	22	1.48258	0.0300117	19.6887	FP	2	31.7	30.9	18.9	26.7	29.2	30.2	36.62	38.41	37.55	37.28	37.14	36.96	65	146	113	68	65	61	71	68	72	68	66	64	39.72	27.43	29.72	34.53	4.8	5	4.9	4.8	0	7.8	6.8	3.1	82	550	300
38	3	167	60.6	33	25	1.68028	0.0277274	21.729	FP	2	31.7	28.9	16.5	24.5	27.4	29.1	36.2	38.54	37.8	37.36	37.23	37.07	66	188	87	82	80	76	74.8	68	78	72	68	67	41.81	32.16	38.94	39.76	4.1	4.4	4.3	4.1	0	8	7.8	6	152	1013	449
39	3	158.9	52.6	27	23	1.52614	0.0290141	20.8323	M	1	31	31	19.8	25.3	29.1	30.3	37.05	38.71	37.71	37.55	37.43	37.3	67	185	86	69	66	63	68	62	78	74	70	69	51.89	38.53	41.81	47.14	4	4.3	4.2	4.1	0	9.3	8.2	4.5	110	689	355
40	4	162	59.4	32	30	1.62974	0.0274367	22.6337	LP1	3	31.6	30.8	35.7	35.3	34.9	35.5	37.14	38.48	38.07	37.73	37.31	37.26	58	180	88	78	79	79	68	76	74	85	79	80	71.18	38.26	51.89	56.07	4.8	5.3	5.1	5.1	0.3	2.8	1.8	0.8	389	1139	559
41	4	176.8	88.2	40	23	2.05404	0.0232885	28.2166	LP1	3	28.7	28.3	34.9	34.3	33.7	33.7	37.02	38.61	38.2	37.73	37.44	37.34	85	197	117	100	90	96	67	87	83	84	77	81	71.18	21.01	34.6	41.93	6.1	6.3	6.2	6.2	0	2.3	4.1	1.2	349	354	189
42	4	172	68.4	35	21	1.80725	0.0264217	23.1206	FP	2	30.3	30.5	36.1	35.6	34.5	34.1	37	38.17	38.24	37.43	37.27	37.28	73	196	116	107	99	92	66	67	78	69	80	71	41.93	29.86	31.83	34.83	4.2	4.5	4.4	4.3	0	7	5	3.1	82	1152	504
43	4	172	76.2	39	20	1.89212	0.024831	25.7572	LP1	3	30.8	28.5	36	35.2	34.7	34.5	37.6	38.61	38.56	37.66	37.46	37.42	97	200	133	116	107	116	60	75	77	73	71	72	54.68	34.83	43.49	56.72	5.2	5.5	5.3	5.4	0.3	9.2	9.8	9	624	1900	1322
44	4	174.2	64.6	34	21	1.7802	0.0275573	21.2881	LP2	3	31.1	29.3	35.2	35	34.8	34.7	37.14	38.24	38.6	38.16	37.94	37.77	106	192	117	109	107	109	72	73	79	76	71	68	56.72	45.41	47.34	51.9	4.6	4.9	4.8	4.6	0.1	6	9	7.5	124	974	528
45	4	167.2	57	27	22	1.63853	0.0287461	20.3893	FP	2	31.7	30.6	35.2	35.5	35.3	34.7	37.2	37.94	38.1	37.69	37.61	37.65	59	182	77	88	84	72	73	65	73	72	74	73	71.7	51.9	52.44	66.24	4.1	4.5	4.5	4.5	0.3	9	8.6	5.8	152	394	203
46	4	163.3	64.2	30	29	1.69425	0.0263902	24.0748	FP	2	32.2	29.7	35	35.2	34.9	34.6	37.13	38.75	38.75	37.73	37.63	37.62	101	188	99	95	90	87	71	68	80	74	72	76	71.7	38.3	50.21	51.72	4.5	4.7	4.6	4.6	0	3.4	3.2	2.8	98	635	345
47	4	173.4	63.2	30	21	1.75783	0.0278137	21.0193	LP2	3	31.7	30.9	34.2	35.5	35.1	34.6	37.02	38.19	38.56	38.06	37.63	37.73	52	178	96	75	68	68	70.2	68	76	76	76	75	78.04	54.57	64.65	74.89	5	5.3	5.2	5.1	0.1	7	6.1	4.1	132	1038	455
48	4	170.3	72.4	37	22	1.83815	0.0253888	24.9637	LP2	3	32.1	30	34.2	35.1	35	34.8	36.75	38.46	38.39	37.77	37.57	37.5	76	180	94	81	79	78	71	70	73	73	74	74	78.04	57.3	60.22	63.45	4.8	5.1	5	5	0	5.8	2.4	9.3	112	378	178
49	4	178.9	73	35	21	1.91168	0.0261874	22.8088	FP	2	32.1	30.7	35.5	36.4	35.7	36.3	36.86	38.98	39.04	37.87	37.57	37.47	80	202	99	97	88	87	70	62	73	73	73	74	62.64	39.2726	42.1834	47.5879	5	5.8	5.6	5.4	0	8.2	8.6	2.8	81	242	129
[truncated: 1 more columns]
